# Supplementary material for: Satiety, Taste and the Cephalic Phase: A Crossover Designed Pilot Study into Taste and Glucose Response
Source: Foods. 2020 Oct 30;9(11):1578. doi: 10.3390/foods9111578 (PMC7693382; doi:10.3390/foods9111578)
Supplement: Supplementary file 1 [file foods-09-01578-s001.zip]

Archive with 3 entries (3 files):
- Supp Figure 1.tif
- SUpp Table 2.xlsx
- Supplemental table 1.docx
