# Supplementary material for: Satiety, Taste and the Cephalic Phase: A Crossover Designed Pilot Study into Taste and Glucose Response
Source: Foods. 2020 Oct 30;9(11):1578. doi: 10.3390/foods9111578 (PMC7693382; doi:10.3390/foods9111578)
Supplement: Supplementary file 1 [file foods-09-01578-s001.zip › SUpp Table 2.xlsx]

## Sheet: Sheet1
	Bread - Per 2 slices	Ham - Per 1 pieces	Cheese - Per 2 pieces
Calories	130 kcal	30 kcal	120 kcal
Weight	48 g	28 g	42 g
Total Fat	1.5 g	1 g	8 g
Tatal Carbohydrate	24 g	1 g	4 g
Dietary Fiber	<1 g	0 g	0 g
Total Sugars	2 g	0 g	4 g
Protein	4 g	5 g	8 g
